# Supplementary material for: Estimating the number and length of episodes in disability using a Markov chain approach
Source: Popul Health Metr. 2020 Jul 29;18:15. doi: 10.1186/s12963-020-00217-0 (PMC7389377; doi:10.1186/s12963-020-00217-0)
Supplement: Supplementary file 2 — Additional file 2 We provide twelve files of R code which allow to replicate our examples and simulations, and an additional file containing a brief description of the individual files of code. [file 12963_2020_217_MOESM2_ESM.zip]

Archive with 13 entries (13 files):
- 12963_2020_217_MOESM2_ESM.zip/1st_case_study_bootstrapR2.r
- 12963_2020_217_MOESM2_ESM.zip/1st_case_studyR2.r
- 12963_2020_217_MOESM2_ESM.zip/2nd_case_studyR2.r
- 12963_2020_217_MOESM2_ESM.zip/additional_simulationsR2.r
- 12963_2020_217_MOESM2_ESM.zip/readmeR2.txt
- 12963_2020_217_MOESM2_ESM.zip/sim_analysisR2.r
- 12963_2020_217_MOESM2_ESM.zip/sim_calculate_trueR2.r
- 12963_2020_217_MOESM2_ESM.zip/sim_generate_iidR2.r
- 12963_2020_217_MOESM2_ESM.zip/sim_generate_non_iid1R2.r
- 12963_2020_217_MOESM2_ESM.zip/sim_generate_non_iid2R2.r
- 12963_2020_217_MOESM2_ESM.zip/sim_mainR2.r
- 12963_2020_217_MOESM2_ESM.zip/sim_runR2.r
- 12963_2020_217_MOESM2_ESM.zip/sim_sub_pointR2.r
