# Supplementary material for: Estimating the number and length of episodes in disability using a Markov chain approach
Source: Popul Health Metr. 2020 Jul 29;18:15. doi: 10.1186/s12963-020-00217-0 (PMC7389377; doi:10.1186/s12963-020-00217-0)
Supplement: Supplementary file 2 — Additional file 2 We provide twelve files of R code which allow to replicate our examples and simulations, and an additional file containing a brief description of the individual files of code. [file 12963_2020_217_MOESM2_ESM.zip › 12963_2020_217_MOESM2_ESM.zip/readmeR2.txt]

*** Estimating the expected number and length of episodes 
*** using Markov chains with rewards

*** Code for repliaction

*** Contact: dudel@demogr.mpg.de

All code runs with the freely available statistical software R and the
packages Matrix and mstate. 

The following three files allow to repliacte the case studies:

	1st_case_study.r: 
	Allows to replicate the results shown in table 2 
	of the paper (point estimates).

	1st_case_study_bootstrap.r:
	Variance estimation for results shown in table 2.

	2nd_case_study.r:
	Generates results shown in table 3.

The simulation study consists of several files, detailed below.

	sim_main.r:
	Combines all other files for the simulations and
	includes the main settings like, e.g., sample size.

	sim_generate_iid.r:
	Generates the iid study population.

	sim_generate_non_iid1.r:
	Generates the non-iid study population with moderate 
	unobserved heterogeneity.

	sim_generate_non_iid2.r:
	Generates the non-iid study population with strong 
	unobserved heterogeneity.

	sim_calculate_true.r:
	Calculates true values for study population.

	sim_run.r:
	Most work happens here. Samples are taken and bootstrap
	replications are run.

	sim_sub_point:
	Used to calculate point estimates of e_1 and n_1 for each
	sample and bootstrap replication.
	
The additional simulations and the numerical example mentioned in section 1	
of the supplementary materials are included in the following file:

	additional_simulations.r
