# Supplementary material for: Estimating the number and length of episodes in disability using a Markov chain approach
Source: Popul Health Metr. 2020 Jul 29;18:15. doi: 10.1186/s12963-020-00217-0 (PMC7389377; doi:10.1186/s12963-020-00217-0)
Supplement: Supplementary file 2 — Additional file 2 We provide twelve files of R code which allow to replicate our examples and simulations, and an additional file containing a brief description of the individual files of code. [file 12963_2020_217_MOESM2_ESM.zip › 12963_2020_217_MOESM2_ESM.zip/sim_calculate_trueR2.r]

### Generate true expected values #################################################################  

  # Transitions per row
  firstrow <- tabulate(population$to[population$from==1])
  secondrow <- tabulate(population$to[population$from==2])
  thirdrow <- c(0,0,1)
  
  # Denominators per row
  nfirstrow <- tabulate(population$from)[1]
  nsecondrow <- tabulate(population$from)[2]
  nthirdrow <- 1
  
  # Rows of transition matrix
  P1 <- firstrow/nfirstrow+c(0,0,0.0001)
  P1 <- P1/sum(P1)
  P2 <- secondrow/nsecondrow+c(0,0,0.0001)
  P2 <- P2/sum(P2)
  P3 <- thirdrow/nthirdrow
  
  # Transition matrix
  P.placebo <- rbind(P1,P2,P3)
  
  # Calculate point estimates
  source("sim_sub_point.r")
  
  # Save
  population.e <- (N.placebo%*%Z%*%(Pm.placebo*R)%*%rep(1,m))[1]
  if(length(which(colnames(Pm.placebo)=="Normal"))==1) 
    population.n <- as.matrix(N.placebo)[1:2,which(colnames(Pm.placebo)=="Normal")][1] else 
      population.n <- rowSums(as.matrix(N.placebo)[1:2,which(colnames(Pm.placebo)=="Normal")])[1]


### END OF FILE ###################################################################################  
