# Supplementary material for: Estimating the number and length of episodes in disability using a Markov chain approach
Source: Popul Health Metr. 2020 Jul 29;18:15. doi: 10.1186/s12963-020-00217-0 (PMC7389377; doi:10.1186/s12963-020-00217-0)
Supplement: Supplementary file 2 — Additional file 2 We provide twelve files of R code which allow to replicate our examples and simulations, and an additional file containing a brief description of the individual files of code. [file 12963_2020_217_MOESM2_ESM.zip › 12963_2020_217_MOESM2_ESM.zip/sim_generate_non_iid2R2.r]

### Generate population data ######################################################################

  ids.population <- 1:n.population
  
  from <- numeric(0)
  to <- numeric(0)
  id <- numeric(0)
  
  for(i in ids.population) {
    
    n.step <- 1
    tmp <- sample(1:2,size=1)
    type <- sample(1:2,size=1)
    
    if(type==1) {
      while(n.step<11) {
        n.step <- n.step+1
        if(tmp[n.step-1]==1) tmp[n.step] <- sample(1:3,1,prob=c(0.01,0.95,0.04))
        if(tmp[n.step-1]==2) tmp[n.step] <-sample(1:3,1,prob=c(0.01,0.95,0.04))
        if(tmp[n.step]==3) break
        if(runif(1)<p.censoring) break
      }
    } else {
      while(n.step<11) {
        n.step <- n.step+1
        if(tmp[n.step-1]==1) tmp[n.step] <- sample(1:3,1,prob=c(0.95,0.01,0.04))
        if(tmp[n.step-1]==2) tmp[n.step] <-sample(1:3,1,prob=c(0.95,0.01,0.04))
        if(tmp[n.step]==3) break
        if(runif(1)<p.censoring) break
      }
      
    }
    
    from <- c(from,tmp[1:(n.step-1)])
    to <- c(to,tmp[2:n.step])
    id <- c(id,rep(i,n.step-1))
    
  }
  
  # Generate data frame
  population <- data.frame(id=id,from=from,to=to)

  

### END OF FILE ###################################################################################  
